# Supplementary material for: Mechanisms of viability loss in dehydrated Metarhizium anisopliae blastospores
Source: Front Microbiol. 2026 May 7;17:1764301. doi: 10.3389/fmicb.2026.1764301 (PMC13191438; doi:10.3389/fmicb.2026.1764301)
Supplement: Supplementary file 1 [file Data_Sheet_1.CSV]

samples	Class	Pyruvat	Lactat	Glycolat	Alanin	beta_Aminoisobuttersaure	Valin	Leucin	Glycerol	Isoleucin	Prolin	Maleinsaure	Glycin	Succinat	Glycerat	Uracil	Fumarat	Serin	Threonin	Thymin	S_Methylcystein	beta_Alanin	Homoserin	Glutamin	Malat	Pyroglutamat	Threritol	Methionin	Cytosin	L_Aspartat	Erythrol	Aminobutyrat	Cystein	a_Ketoglutarat	Hydroxyglutarat	Isopropylmalat	Hypotaurin	Ornithin_Citrullin_Argenin	Glutamat	4_Hydroxybenzoat	Phenylalanin	Homocystein	Xylose	Taurin_	Asparagin	Arabinose	Ribose	2_Aminoadipat	Glycerol_2_Phosphat
SEC1	SE	2.16	201.26	4.24	663.88	5.17	180.39	119.33	9.61	153.25	1565.05	1.19	26.80	15.63	4.44	21.45	52.39	237.46	29.28	0.40	1.16	16.60	10.80	8.94	55.40	1769.72	40.10	4.53	11.52	624.28	56.25	1236.71	15.64	0.78	5.96	0.05	31.22	3.89	776.39	8.24	105.53	9.04	0.96	0.85	10.67	9.00	6.65	51.15	6.32
SEC2	SE	2.61	218.04	6.43	719.14	4.70	219.91	121.67	11.38	189.43	1864.00	1.14	28.92	17.77	3.98	19.61	70.02	259.27	30.44	0.33	1.21	19.69	9.78	6.81	78.10	1952.22	44.18	5.01	14.90	751.03	69.87	1695.37	20.72	0.84	7.72	0.05	41.41	6.42	859.14	5.07	122.51	9.90	1.02	1.46	11.23	9.70	7.35	61.17	8.33
SEC3	SE	0.74	29.83	2.61	665.52	2.42	95.81	160.58	10.47	208.31	1848.57	0.99	30.01	12.74	3.75	9.95	40.15	330.47	39.59	0.24	1.00	19.30	8.79	15.30	34.57	2101.44	39.91	5.33	14.02	771.16	77.04	1179.95	17.71	0.61	6.26	0.06	37.39	6.39	906.80	3.79	126.94	8.66	0.98	1.47	20.60	8.57	7.46	48.63	10.47
SEC4	SE	2.00	134.83	5.35	1038.08	4.79	185.37	102.89	14.50	327.95	3449.29	0.96	23.20	12.25	2.25	6.80	41.38	582.08	70.85	0.64	2.44	40.42	17.18	15.68	149.79	4571.35	101.02	11.04	34.24	1770.91	153.99	3383.12	46.51	2.02	15.03	0.12	84.64	16.51	1960.15	7.36	282.18	21.72	2.47	3.46	30.24	23.10	15.30	133.20	19.54
SEC5	SE	0.65	46.40	1.83	400.94	1.76	65.10	108.70	9.02	149.08	1562.60	0.79	22.16	9.63	3.15	9.94	40.71	206.94	25.17	0.22	0.65	15.01	5.81	7.30	40.54	1765.27	35.28	4.13	12.81	676.05	58.00	1120.31	15.60	0.59	5.12	0.05	30.30	5.89	753.07	2.53	96.52	7.33	0.91	1.30	13.43	8.42	5.30	44.41	6.81
FR1	FR	2.97	286.04	5.54	1429.52	7.02	112.56	79.99	12.80	244.95	4126.18	0.94	44.44	38.53	1.84	26.34	26.72	551.08	72.79	0.54	2.09	17.33	9.55	12.37	88.31	2745.84	30.74	12.83	11.62	152.66	116.88	3801.65	25.11	2.72	23.76	0.45	40.36	27.59	854.01	3.72	373.35	14.89	2.02	2.01	43.80	7.38	8.56	58.82	6.70
FR2	FR	3.55	342.76	6.70	1546.06	7.49	123.40	85.56	14.16	265.21	4102.27	1.07	49.38	46.90	1.95	28.28	28.95	383.45	24.24	0.08	0.50	4.00	3.99	4.33	75.47	2476.62	15.69	11.37	10.87	75.00	74.96	3517.93	5.84	1.37	28.33	0.49	43.91	31.17	924.95	3.72	411.60	18.31	2.24	2.24	47.87	7.93	9.09	64.47	8.00
FR3	FR	1.37	94.17	2.44	583.20	3.15	38.22	65.99	13.18	124.05	2086.11	1.10	33.79	26.62	2.68	53.13	41.45	195.32	24.41	0.20	1.04	6.55	4.21	5.26	41.55	1108.05	11.97	5.08	5.14	56.63	54.17	1354.71	10.24	1.55	6.90	0.22	14.63	10.81	342.48	1.34	118.85	6.61	0.92	0.70	15.63	3.26	3.83	20.50	2.70
FR4	FR	2.02	98.46	4.53	476.24	3.71	43.92	24.12	8.25	98.06	2721.53	0.41	17.61	12.70	1.10	14.68	12.81	91.60	9.45	0.07	0.15	1.44	1.64	2.52	36.14	1196.25	5.42	4.11	4.76	34.12	36.43	1804.91	15.36	2.00	9.36	0.25	18.90	11.86	421.24	2.38	145.64	6.80	1.29	0.70	17.36	5.29	4.93	24.01	4.47
SEC: dried blastospores
FR: fresh blastospores
[truncated: 45 more columns]
